# Supplementary material for: Experimental Evidence for Adaptation to Species-Specific Gut Microbiota in House Mice
Source: mSphere. 2019 Jul 10;4(4):e00387-19. doi: 10.1128/mSphere.00387-19 (PMC6620377; doi:10.1128/mSphere.00387-19)
Supplement: TABLE S1 [file mSphere.00387-19-st001.xlsx]

## Sheet: TABLE S1
TABLE S1
SampleID	SampleMetadata	Sex
1	spretus	M
2	spretus	M
3	spretus	M
4	spretus	M
6	spretus	F
7	spretus	F
8	spretus	F
9	spretus	F
16	pahari	M
17	pahari	M
18	pahari	M
19	pahari	M
21	pahari	M
21	pahari	M
22	pahari	M
23	pahari	M
26	pahari	F
27	pahari	F
28	pahari	F
29	pahari	F
30	pahari	F
31	domesticus	M
32	domesticus	M
33	domesticus	M
34	domesticus	M
36	domesticus	M
37	domesticus	M
41	domesticus	F
42	domesticus	F
43	domesticus	F
44	domesticus	F
domesticus	domesticus_donor	F
pahari	pahari_donor	F
spretus	spretus_donor	F
