# Supplementary material for: Experimental Evidence for Adaptation to Species-Specific Gut Microbiota in House Mice
Source: mSphere. 2019 Jul 10;4(4):e00387-19. doi: 10.1128/mSphere.00387-19 (PMC6620377; doi:10.1128/mSphere.00387-19)
Supplement: TABLE S2 [file mSphere.00387-19-st002.xlsx]

## Sheet: TABLE S2
TABLE S2
	Body Weight								Proportion of Body Weight at Week 10
Mouse Number	week4	week5	week6	week7	week8	week9	week10		Liver	Fat	Muscle		Birth Cage/Mother ID
1	13	19	22	23	25	27	28		0.0406786	0.00725	0.0142143		22-70
2	19	23	25	25	27	29	30		0.0532667	0.00476667	0.0141333		22-46
3	19	24	25	27	27	28	30		0.0512	0.0068	0.0125		22-46
4	16	23	24	27	28	30	31		0.0533226	0.00941936	0.0130323		22-70
6	13	16	18	18	19	19	20		0.0536	0.00445	0.01285		22-70
7	16	19	19	20	21	22	23		0.0507826	0.00534783	0.0126087		22-46
8	16	18	19	20	21	22	24		0.052625	0.00779167	0.0132083		22-46
9	13	17	18	19	19	21	21		0.0578571	0.00576191	0.0117143		22-70
16	18	22	23	24	25	26	26		0.0501923	0.00488462	0.0153846		28-182
17	19	19	22	23	24	25	26		0.0518077	0.00626923	0.0143462		28-182
18	19	20	23	24	25	25	26		0.0503846	0.00669231	0.0142692		28-182
19	17	20	21	21	23	23	24		0.0515417	0.008875	0.0120833		28-182
20	18	20	21	21	22	23	24		0.0458333	0.00608333	0.01575		28-182
21	18	22	23	24	24	26	26		0.053	0.00857692	0.0135385		28-136
22	18	22	23	24	26	26	27		0.0528889	0.00951852	0.0136667		28-136
23	19	22	23	24	25	25	27		0.0555926	0.00996296	0.0127778		28-136
26	15	16	17	17	19	20	20		0.0567	0.0052	0.01335		28-182
27	15	17	18	18	19	21	21		0.0507143	0.00328571	0.0115238		28-609
28	15	17	18	18	19	20	20		0.0534	0.00465	0.015		28-609
29	16	17	18	18	19	20	20		0.05375	0.00395	0.0145		28-182
30	17	19	20	19	21	23	23		0.0536522	0.00552174	0.0123043		28-182
31	12	18	20	21	23	23	24		0.0366667	0.006	0.0153333		27-71
32	15	22	23	23	25	25	27		0.0484444	0.00592593	0.0137037		27-71
33	12	18	20	22	24	26	25		0.04836	0.00652	0.01508		27-71
34	16	23	24	24	25	27	27		0.0481111	0.0077037	0.0145556		27-71
36	15	21	21	23	25	27	29		0.0387241	0.00644828	0.0148621		27-181
37	15	21	21	23	23	24	25		0.05084	0.00756	0.01424		27-71
41	15	18	21	21	23	23	24		0.0477083	0.00679167	0.0125417		27-181
42	11	15	16	17	19	20	21		0.0579524	0.00809524	0.0151429		27-71
43	16	20	22	22	24	24	25		0.04084	0.00584	0.0106		27-181
44	15	18	19	20	21	23	23		0.0462609	0.00713044	0.0133043		27-181
