# Supplementary material for: Experimental Evidence for Adaptation to Species-Specific Gut Microbiota in House Mice
Source: mSphere. 2019 Jul 10;4(4):e00387-19. doi: 10.1128/mSphere.00387-19 (PMC6620377; doi:10.1128/mSphere.00387-19)
Supplement: TABLE S3 [file mSphere.00387-19-st003.xlsx]

## Sheet: Sheet 1
TABLE S3, sheet 1
# Constructed from biom file
#OTU ID	31b	33b	36b	44b	32b	43b	41b	37b	34b	42b	8b	6b	2b	4b	9b	3b	1b	7b	domesticus_donor	spretus_donor	pahari_donor	18b	19b	28b	17b	30b	23b	26b	27b	29b	16b	21b	22b
Unassigned;Other;Other;Other;Other;Other	0.00719823	0.00537084	0.0104544	0.0184735	0.0104	0.0272813	0.0110216	0.0270522	0.00666825	0.0180525	0.043771	0.00660793	0.0135484	0.0201183	0.0174594	0.0329872	0.0179104	0.0253243	0.012766	0.0233029	0.00497265	0.00222519	0.00232739	0.00878477	0.00289855	0.00566251	0.00518135	0.00626566	0.00437743	0.00714605	0.0024728	0.0114519	0.0103216
k__Bacteria;Other;Other;Other;Other;Other	0	0	0	0	0	0	0.000423908	0	0	0	0	0	0	0	0	0	0	0	0	0	0	0	0	0	0	0	0	0	0	0	0	0	0
k__Bacteria;p__Actinobacteria;c__Actinobacteria;o__Actinomycetales;f__Micrococcaceae;g__Nesterenkonia	0	0	0.000402091	0	0	0	0	0	0	0	0	0	0	0	0	0	0	0	0	0	0	0	0	0	0	0	0	0	0	0	0	0	0
k__Bacteria;p__Actinobacteria;c__Actinobacteria;o__Actinomycetales;f__Nocardiaceae;g__Rhodococcus	0	0	0	0	0	0	0	0	0	0	0	0	0	0	0	0	0	0	0.000607903	0	0	0	0	0	0	0	0	0	0	0	0	0	0
k__Bacteria;p__Actinobacteria;c__Actinobacteria;o__Actinomycetales;f__Nocardioidaceae;g__	0	0	0	0	0	0	0	0	0	0	0	0	0	0	0	0	0	0	0	0	0	0	0	0	0	0	0	0	0	0	0	0	0.000396983
k__Bacteria;p__Actinobacteria;c__Actinobacteria;o__Actinomycetales;f__Streptomycetaceae;g__Streptomyces	0	0	0	0	0	0	0	0	0	0	0	0	0	0	0	0	0	0	0	0	0	0	0	0	0	0	0	0	0	0.000446628	0	0	0
k__Bacteria;p__Actinobacteria;c__Actinobacteria;o__Bifidobacteriales;f__Bifidobacteriaceae;g__Bifidobacterium	0.00055371	0	0.000402091	0.00097229	0.000533333	0.000940734	0	0.000310945	0	0.00109409	0	0	0	0	0	0.000610874	0.000497512	0.000617665	0.000607903	0	0	0	0.000387898	0	0.000483092	0.000566251	0	0	0	0	0	0	0
k__Bacteria;p__Actinobacteria;c__Coriobacteriia;o__Coriobacteriales;f__Coriobacteriaceae;g__	0	0	0	0	0	0	0	0	0	0	0	0	0.000645161	0	0	0	0	0	0	0.00202634	0	0	0	0	0	0	0	0	0	0	0	0	0
k__Bacteria;p__Actinobacteria;c__Coriobacteriia;o__Coriobacteriales;f__Coriobacteriaceae;g__Adlercreutzia	0.00110742	0.000511509	0	0.00145843	0	0	0.00127173	0.000310945	0.000476304	0	0.000673401	0	0.000645161	0.000591716	0	0.000610874	0.000497512	0.000617665	0.000607903	0.00101317	0	0	0	0.000976086	0.00193237	0.000566251	0	0.00438596	0.00145914	0.000446628	0.00098912	0	0.000793966
k__Bacteria;p__Bacteroidetes;c__Bacteroidia;o__Bacteroidales;Other;Other	0	0	0.000402091	0	0	0	0	0	0	0.000547046	0	0	0	0	0	0	0.000497512	0.000617665	0	0	0	0	0	0	0.00144928	0	0	0.000626566	0.000486381	0	0.00098912	0	0
k__Bacteria;p__Bacteroidetes;c__Bacteroidia;o__Bacteroidales;f__;g__	0	0.000511509	0	0	0	0	0	0	0	0	0	0	0	0.000591716	0.000602047	0.000610874	0	0	0.000607903	0	0.00099453	0.000445038	0.000387898	0	0	0	0	0.00125313	0.000486381	0	0	0	0
k__Bacteria;p__Bacteroidetes;c__Bacteroidia;o__Bacteroidales;f__Bacteroidaceae;g__Bacteroides	0.410853	0.438107	0.610776	0.415168	0.630133	0.395108	0.473082	0.383396	0.566087	0.410284	0.207407	0.648128	0.413548	0.383432	0.360024	0.287111	0.318905	0.363805	0.110638	0.0962513	0.0745898	0.0801068	0.107448	0.0976086	0.0942029	0.103058	0.0725389	0.161028	0.123054	0.15498	0.0900099	0.231084	0.187376
k__Bacteria;p__Bacteroidetes;c__Bacteroidia;o__Bacteroidales;f__Porphyromonadaceae;g__Parabacteroides	0	0	0	0	0	0	0	0	0	0	0	0	0	0	0	0.000610874	0	0	0	0	0	0	0	0	0	0	0	0	0	0	0	0	0
k__Bacteria;p__Bacteroidetes;c__Bacteroidia;o__Bacteroidales;f__Prevotellaceae;g__Prevotella	0.00055371	0	0.000402091	0	0.000266667	0.0014111	0.000847817	0.000310945	0.000238152	0.000547046	0.0013468	0	0.000645161	0.00118343	0.000602047	0.000610874	0.000995025	0.00247066	0.000607903	0.00405268	0.00099453	0.000445038	0.000387898	0	0.000966184	0	0	0.000626566	0.000486381	0	0	0	0.00119095
k__Bacteria;p__Bacteroidetes;c__Bacteroidia;o__Bacteroidales;f__RF16;g__	0	0	0	0	0.000266667	0	0	0	0	0	0	0	0	0	0	0	0	0	0	0	0	0	0	0	0	0	0	0	0	0	0	0	0
k__Bacteria;p__Bacteroidetes;c__Bacteroidia;o__Bacteroidales;f__Rikenellaceae;Other	0	0	0	0	0	0	0	0	0	0	0	0.000550661	0.00193548	0.00118343	0	0.00122175	0.000995025	0	0	0	0	0	0.000387898	0.000488043	0	0	0	0	0	0.000893256	0	0	0.000396983
k__Bacteria;p__Bacteroidetes;c__Bacteroidia;o__Bacteroidales;f__Rikenellaceae;g__	0.00332226	0.000511509	0.00241255	0.00486145	0.000533333	0.00329257	0.00254345	0.00217662	0.000952608	0.000547046	0.0127946	0.00605727	0.0167742	0.00887574	0.0090307	0.0177153	0.00597015	0.0154416	0.00364742	0.0101317	0.00397812	0.00489542	0.00310318	0.00390434	0.0057971	0.00453001	0.00518135	0.0056391	0.00389105	0.00491291	0.0024728	0.00163599	0.00317586
k__Bacteria;p__Bacteroidetes;c__Bacteroidia;o__Bacteroidales;f__Rikenellaceae;g__AF12	0.00055371	0	0	0	0.000266667	0.000940734	0.000847817	0	0.000238152	0.000547046	0.0107744	0.00165198	0.00322581	0.00591716	0.00361228	0.00671961	0.00447761	0.00555899	0	0.00202634	0.000497265	0	0	0	0	0.00169875	0	0	0	0.000446628	0	0	0
k__Bacteria;p__Bacteroidetes;c__Bacteroidia;o__Bacteroidales;f__Rikenellaceae;g__Rikenella	0	0	0.000402091	0	0	0	0	0	0	0.000547046	0	0	0	0	0	0.00122175	0	0	0	0	0	0	0	0	0	0	0	0	0	0	0	0	0
k__Bacteria;p__Bacteroidetes;c__Bacteroidia;o__Bacteroidales;f__S24-7;g__	0.0570321	0.0654731	0.113792	0.0724356	0.109867	0.157103	0.100466	0.376555	0.0681115	0.149891	0.135354	0.186674	0.246452	0.253254	0.337146	0.313378	0.158706	0.182211	0.559878	0.0972644	0.428145	0.220739	0.226532	0.515861	0.185024	0.441676	0.535751	0.282581	0.186284	0.326038	0.245796	0.212679	0.455736
k__Bacteria;p__Bacteroidetes;c__Bacteroidia;o__Bacteroidales;f__[Odoribacteraceae];g__Odoribacter	0.00775194	0.0056266	0.00562927	0.00583374	0.00453333	0.00799624	0.00763035	0.00559701	0.0059538	0.00547046	0.003367	0.00715859	0.00322581	0.00177515	0.00722456	0.00305437	0.00348259	0.00617665	0.000607903	0.00405268	0.00497265	0.00178015	0.00310318	0.00292826	0.00724638	0.00283126	0.00207254	0.00814536	0.0111868	0.00446628	0.00148368	0.00572597	0.0047638
k__Bacteria;p__Bacteroidetes;c__Sphingobacteriia;o__Sphingobacteriales;f__Sphingobacteriaceae;g__Pedobacter	0	0	0	0	0	0	0	0	0	0	0	0	0	0	0	0.000610874	0	0	0	0	0	0	0	0	0	0.000566251	0	0	0	0	0	0	0
k__Bacteria;p__Chlamydiae;c__Chlamydiia;o__Chlamydiales;f__Rhabdochlamydiaceae;g__Candidatus Rhabdochlamydia	0	0	0	0	0	0	0	0	0	0	0	0	0	0	0	0	0	0	0	0	0	0	0	0	0	0	0	0	0.000486381	0	0	0	0
k__Bacteria;p__Cyanobacteria;c__4C0d-2;o__YS2;f__;g__	0	0	0	0	0	0	0	0	0	0	0	0	0	0	0	0	0	0	0	0.00101317	0	0	0	0	0	0	0	0	0	0	0	0	0
k__Bacteria;p__Cyanobacteria;c__Chloroplast;o__Streptophyta;f__;g__	0.00055371	0	0	0	0	0	0	0	0	0	0	0	0	0	0	0	0	0	0	0	0	0	0	0	0	0	0	0	0	0	0	0	0
k__Bacteria;p__Cyanobacteria;c__Oscillatoriophycideae;o__Chroococcales;f__Xenococcaceae;g__Chroococcidiopsis	0	0	0.000402091	0	0	0	0	0	0	0	0	0	0	0	0	0	0	0	0	0	0	0	0	0	0	0	0	0	0	0	0	0	0
k__Bacteria;p__Cyanobacteria;c__Oscillatoriophycideae;o__Oscillatoriales;f__Phormidiaceae;g__Phormidium	0	0	0	0	0	0	0	0	0	0	0	0	0	0	0	0	0	0	0	0.00101317	0	0	0	0	0	0	0	0	0	0	0	0	0
k__Bacteria;p__Deferribacteres;c__Deferribacteres;o__Deferribacterales;f__Deferribacteraceae;g__Mucispirillum	0	0	0	0	0	0	0	0	0	0	0	0	0.000645161	0	0	0.000610874	0	0	0	0	0	0	0.000387898	0	0	0	0	0	0	0	0	0	0.000396983
k__Bacteria;p__Firmicutes;c__Bacilli;Other;Other;Other	0	0	0	0	0	0	0	0	0	0	0	0	0	0	0	0	0	0	0	0	0	0	0	0	0	0	0.000518135	0	0	0	0	0	0
k__Bacteria;p__Firmicutes;c__Bacilli;o__Bacillales;Other;Other	0	0	0	0	0	0	0	0	0	0	0	0.000550661	0	0	0	0	0	0	0	0	0	0	0	0	0	0	0	0	0	0	0.00049456	0	0
k__Bacteria;p__Firmicutes;c__Bacilli;o__Bacillales;f__;g__	0	0	0	0	0	0	0	0	0	0	0	0	0	0	0	0	0	0	0	0.00101317	0	0	0.000387898	0	0	0	0	0	0	0	0	0	0
k__Bacteria;p__Firmicutes;c__Bacilli;o__Bacillales;f__Bacillaceae;Other	0	0	0	0	0	0	0	0	0	0	0	0	0.000645161	0	0	0	0	0	0	0	0	0	0	0	0	0	0	0	0	0	0	0	0
k__Bacteria;p__Firmicutes;c__Bacilli;o__Bacillales;f__Bacillaceae;g__Bacillus	0	0.000767263	0	0.000486145	0.0008	0	0	0	0.000238152	0.000547046	0	0	0	0	0.000602047	0	0	0	0	0	0	0.000890076	0.000775795	0.000488043	0	0	0.00103627	0.000626566	0.000486381	0	0	0	0.000396983
k__Bacteria;p__Firmicutes;c__Bacilli;o__Bacillales;f__Listeriaceae;Other	0	0	0	0	0	0	0	0	0	0.000547046	0	0	0	0	0	0	0	0.000617665	0	0	0	0	0	0	0	0.0011325	0	0	0	0	0	0	0
k__Bacteria;p__Firmicutes;c__Bacilli;o__Bacillales;f__Planococcaceae;g__	0	0	0	0	0	0	0	0	0	0	0	0	0	0	0	0	0	0	0.000607903	0	0	0	0	0	0	0	0	0	0	0	0	0	0
k__Bacteria;p__Firmicutes;c__Bacilli;o__Bacillales;f__Staphylococcaceae;Other	0.0880399	0	0	0	0	0.000470367	0	0	0	0	0	0	0	0	0	0	0.000497512	0	0	0	0	0	0	0	0	0	0	0	0	0	0	0	0
k__Bacteria;p__Firmicutes;c__Bacilli;o__Bacillales;f__Staphylococcaceae;g__Salinicoccus	0	0	0.000402091	0	0	0	0	0	0	0	0	0	0	0	0	0	0	0	0	0	0.000497265	0	0	0	0	0	0	0.000626566	0	0	0	0	0
k__Bacteria;p__Firmicutes;c__Bacilli;o__Bacillales;f__Staphylococcaceae;g__Staphylococcus	0.00110742	0	0.000402091	0	0	0	0	0	0	0.000547046	0	0	0	0	0	0	0	0	0	0.00202634	0	0.00133511	0.00116369	0.000488043	0	0	0.00103627	0.00125313	0.000486381	0	0.00049456	0.000408998	0
k__Bacteria;p__Firmicutes;c__Bacilli;o__Lactobacillales;Other;Other	0.00498339	0.00537084	0.00763973	0.00340301	0.00613333	0.0028222	0.000847817	0.00248756	0.00952608	0.000547046	0.0020202	0.0027533	0.000645161	0.00295858	0.00120409	0.00244349	0.00149254	0.00308833	0.000607903	0	0.000497265	0.000445038	0.000387898	0.000976086	0.00144928	0.000566251	0.00103627	0.00250627	0.00145914	0.0031264	0.00197824	0.00163599	0.00357285
k__Bacteria;p__Firmicutes;c__Bacilli;o__Lactobacillales;f__;g__	0	0	0	0	0	0	0	0	0.000238152	0	0	0	0	0	0	0	0	0	0	0	0.000497265	0	0	0	0	0	0	0	0	0	0	0	0
k__Bacteria;p__Firmicutes;c__Bacilli;o__Lactobacillales;f__Aerococcaceae;g__Aerococcus	0	0	0	0	0	0	0	0	0	0	0	0	0.000645161	0	0	0	0	0	0	0	0	0	0	0	0	0	0	0	0	0	0	0	0
k__Bacteria;p__Firmicutes;c__Bacilli;o__Lactobacillales;f__Carnobacteriaceae;g__Desemzia	0	0	0	0	0	0.000470367	0	0	0	0	0	0	0	0	0	0	0	0	0	0	0	0	0	0	0	0	0	0	0	0	0	0	0
k__Bacteria;p__Firmicutes;c__Bacilli;o__Lactobacillales;f__Carnobacteriaceae;g__Granulicatella	0	0	0	0	0	0	0	0	0	0	0	0	0	0	0	0.000610874	0	0	0	0	0	0	0	0	0	0.000566251	0	0	0	0	0	0	0
k__Bacteria;p__Firmicutes;c__Bacilli;o__Lactobacillales;f__Enterococcaceae;Other	0	0	0	0	0	0	0	0	0	0	0	0	0	0	0	0	0	0.000617665	0	0	0	0	0	0	0	0	0	0	0	0	0	0	0
k__Bacteria;p__Firmicutes;c__Bacilli;o__Lactobacillales;f__Enterococcaceae;g__Enterococcus	0	0	0.000402091	0	0.000266667	0.000470367	0	0	0	0	0	0	0	0	0	0	0	0.001853	0.00121581	0.00101317	0	0	0	0	0	0	0.00103627	0	0.000972763	0.000446628	0	0.000408998	0
k__Bacteria;p__Firmicutes;c__Bacilli;o__Lactobacillales;f__Enterococcaceae;g__Vagococcus	0	0	0	0	0	0	0	0	0	0	0	0	0	0	0	0	0	0.000617665	0	0	0	0	0	0	0	0	0	0	0	0	0	0	0
k__Bacteria;p__Firmicutes;c__Bacilli;o__Lactobacillales;f__Lactobacillaceae;g__Lactobacillus	0.0105205	0.00716113	0.0108565	0.0116675	0.00906667	0.0169332	0.0131412	0.00901741	0.00523934	0.011488	0.162963	0.0143172	0.0270968	0.0248521	0.0325105	0.038485	0.0144279	0.0191476	0.031003	0.241135	0.0308304	0.0186916	0.0267649	0.0244021	0.0318841	0.0351076	0.0248705	0.0325815	0.0252918	0.0303707	0.0158259	0.0286299	0.0317586
k__Bacteria;p__Firmicutes;c__Bacilli;o__Lactobacillales;f__Streptococcaceae;g__Streptococcus	0	0	0	0	0	0	0	0	0	0.000547046	0	0	0	0	0	0	0	0	0	0	0	0	0	0	0	0	0	0	0	0	0	0	0
k__Bacteria;p__Firmicutes;c__Bacilli;o__Turicibacterales;f__Turicibacteraceae;g__Turicibacter	0	0.000255754	0.000402091	0	0.000266667	0	0	0	0	0.000547046	0	0	0	0	0	0	0	0	0	0	0	0.000445038	0.000387898	0.000488043	0	0	0	0	0.000486381	0	0.00098912	0	0
k__Bacteria;p__Firmicutes;c__Clostridia;o__;f__;g__	0	0	0	0	0	0	0	0	0	0	0	0	0	0	0.000602047	0	0	0	0	0	0	0	0	0	0	0	0	0	0	0	0	0	0
k__Bacteria;p__Firmicutes;c__Clostridia;o__Clostridiales;Other;Other	0	0.000511509	0.000804182	0	0	0	0	0	0	0.000547046	0.000673401	0.000550661	0	0.00118343	0.000602047	0.00122175	0	0.000617665	0.000607903	0	0.000497265	0.000445038	0	0	0.000483092	0.000566251	0	0.00125313	0.000972763	0	0.00098912	0.000408998	0.000396983
k__Bacteria;p__Firmicutes;c__Clostridia;o__Clostridiales;f__;g__	0.0808416	0.0278772	0.057499	0.0821585	0.0394667	0.0691439	0.0453582	0.0659204	0.0285782	0.0847921	0.261279	0.0379956	0.0916129	0.142604	0.0830825	0.10507	0.10995	0.125386	0.0905775	0.194529	0.37643	0.605251	0.560512	0.275744	0.557005	0.328992	0.296891	0.387218	0.504377	0.383207	0.542532	0.438037	0.23422
k__Bacteria;p__Firmicutes;c__Clostridia;o__Clostridiales;f__Clostridiaceae;g__	0	0	0	0	0	0	0	0	0	0	0	0	0	0	0	0	0	0	0	0	0	0	0	0	0.000966184	0.000566251	0	0	0.000486381	0	0	0	0
k__Bacteria;p__Firmicutes;c__Clostridia;o__Clostridiales;f__Dehalobacteriaceae;g__Dehalobacterium	0	0	0.000402091	0.000486145	0	0	0	0	0.000476304	0	0	0	0	0	0	0	0	0	0.000607903	0	0.000497265	0	0	0	0.000483092	0.000566251	0.000518135	0	0	0.000446628	0	0.000817996	0.000396983
k__Bacteria;p__Firmicutes;c__Clostridia;o__Clostridiales;f__Lachnospiraceae;Other	0	0.000511509	0.000402091	0	0.000266667	0.000470367	0	0.000310945	0.000476304	0	0.0026936	0.000550661	0.00129032	0.00177515	0	0	0.000497512	0.00123533	0.00121581	0.00810537	0	0.00178015	0.000387898	0	0.000483092	0.0011325	0.000518135	0.0037594	0.000972763	0	0.00148368	0.000408998	0.000396983
k__Bacteria;p__Firmicutes;c__Clostridia;o__Clostridiales;f__Lachnospiraceae;g__	0.0238095	0.0056266	0.00924809	0.0140982	0.00613333	0.00893697	0.0127173	0.0034204	0.00547749	0.00875274	0.10101	0.0121145	0.0432258	0.0526627	0.0270921	0.0873549	0.039801	0.0284126	0.0316109	0.164134	0.0566882	0.0173565	0.0217223	0.0195217	0.0222222	0.0203851	0.0222798	0.0338346	0.0403696	0.0259044	0.0272008	0.0224949	0.0357285
k__Bacteria;p__Firmicutes;c__Clostridia;o__Clostridiales;f__Lachnospiraceae;g__Anaerostipes	0.00055371	0	0.00201045	0.00194458	0	0.00188147	0.000847817	0	0.000238152	0.000547046	0.0013468	0.00110132	0.00193548	0.000591716	0	0.000610874	0.000995025	0.000617665	0.00121581	0	0.00198906	0.000890076	0	0	0.000483092	0.000566251	0.000518135	0.000626566	0.000486381	0	0.00049456	0	0.000793966
k__Bacteria;p__Firmicutes;c__Clostridia;o__Clostridiales;f__Lachnospiraceae;g__Blautia	0	0	0	0.000486145	0	0	0	0	0	0	0	0	0	0	0	0	0	0	0	0	0.000497265	0	0	0	0	0	0	0	0	0	0	0	0
k__Bacteria;p__Firmicutes;c__Clostridia;o__Clostridiales;f__Lachnospiraceae;g__Coprococcus	0.00719823	0.00664962	0.0120627	0.0111813	0.0064	0.00799624	0.0114455	0.00310945	0.00500119	0.00382932	0.0020202	0.00165198	0.00129032	0.00118343	0.00180614	0	0.000995025	0.00370599	0.00182371	0.00101317	0.00348086	0	0.000387898	0.00292826	0.000483092	0.00283126	0.00103627	0.0018797	0.00340467	0.00267977	0.00197824	0	0.000793966
k__Bacteria;p__Firmicutes;c__Clostridia;o__Clostridiales;f__Lachnospiraceae;g__Dorea	0.00055371	0	0.000804182	0.000486145	0.000266667	0	0	0	0.000238152	0.000547046	0	0	0	0.000591716	0	0	0.000497512	0	0.000607903	0	0.000497265	0	0	0	0	0	0	0	0	0	0	0	0
k__Bacteria;p__Firmicutes;c__Clostridia;o__Clostridiales;f__Lachnospiraceae;g__Roseburia	0	0	0	0	0	0	0	0	0	0	0	0	0	0	0	0	0	0	0	0	0	0	0	0	0	0	0	0	0.000486381	0	0	0	0
k__Bacteria;p__Firmicutes;c__Clostridia;o__Clostridiales;f__Lachnospiraceae;g__[Ruminococcus]	0.00055371	0.00127877	0.00120627	0.00097229	0.00106667	0.0014111	0.00169563	0.000621891	0.000238152	0.00273523	0.0040404	0.00110132	0	0.00473373	0.00421433	0.00427611	0.00199005	0.00370599	0.00243161	0.0121581	0.00099453	0.00178015	0.00310318	0.00146413	0.00483092	0.00339751	0.00207254	0.00501253	0.00340467	0.00357302	0.00296736	0.00572597	0.00516078
k__Bacteria;p__Firmicutes;c__Clostridia;o__Clostridiales;f__Peptococcaceae;g__	0	0	0	0	0	0	0	0	0	0	0.000673401	0	0.000645161	0	0	0	0	0	0	0	0	0	0	0	0	0	0	0	0	0	0	0.000408998	0
k__Bacteria;p__Firmicutes;c__Clostridia;o__Clostridiales;f__Peptostreptococcaceae;g__	0.00055371	0	0	0.000486145	0.000266667	0	0	0	0.000238152	0	0	0.000550661	0	0.000591716	0	0	0.000497512	0	0	0	0	0	0	0	0	0	0	0	0	0	0	0	0
k__Bacteria;p__Firmicutes;c__Clostridia;o__Clostridiales;f__Ruminococcaceae;Other	0	0.000767263	0	0	0.000266667	0	0	0.000621891	0.000714456	0	0.0013468	0.000550661	0.000645161	0.00414201	0	0.00122175	0.00149254	0.000617665	0.00121581	0	0	0.000890076	0.00116369	0.0068326	0.00338164	0.00396376	0.00103627	0.00313283	0.00729572	0.00491291	0.00395648	0.00286299	0.000793966
k__Bacteria;p__Firmicutes;c__Clostridia;o__Clostridiales;f__Ruminococcaceae;g__	0.00110742	0.00127877	0.00120627	0.00243072	0.000266667	0.00517404	0.00127173	0.00155473	0.00190522	0.00218818	0.00808081	0.000550661	0.00580645	0.00473373	0.00361228	0.014661	0.00199005	0.00864731	0.00607903	0.00405268	0	0.00178015	0.00155159	0.00292826	0.00289855	0.00169875	0.00362694	0.00689223	0.00194553	0.00759268	0.0049456	0.00531697	0.00793966
k__Bacteria;p__Firmicutes;c__Clostridia;o__Clostridiales;f__Ruminococcaceae;g__Anaerotruncus	0	0.000255754	0	0	0	0	0.000423908	0	0.000238152	0	0	0	0	0	0	0	0	0	0	0	0	0	0	0	0	0	0	0	0	0	0	0	0
k__Bacteria;p__Firmicutes;c__Clostridia;o__Clostridiales;f__Ruminococcaceae;g__Oscillospira	0.00221484	0.00230179	0.00603136	0.0116675	0.00346667	0.00470367	0.00296736	0.00310945	0.00214337	0.00984683	0.013468	0.00330396	0.00387097	0.0136095	0.00301023	0.00488699	0.00646766	0.00432366	0.03769	0.0111449	0.00397812	0.034713	0.0306439	0.0268424	0.0661836	0.0283126	0.0176166	0.0401003	0.0646887	0.0294774	0.0445104	0.0245399	0.00793966
k__Bacteria;p__Firmicutes;c__Clostridia;o__Clostridiales;f__Ruminococcaceae;g__Ruminococcus	0.00387597	0.000255754	0.00321673	0.00243072	0.000533333	0.000940734	0.00339127	0.00124378	0.000476304	0.00109409	0.0040404	0	0.000645161	0.000591716	0.000602047	0.00122175	0	0.00123533	0.000607903	0.00101317	0	0.000445038	0.000387898	0.00195217	0	0.000566251	0.00103627	0.000626566	0.00145914	0.00223314	0	0.000408998	0
k__Bacteria;p__Firmicutes;c__Clostridia;o__Clostridiales;f__[Mogibacteriaceae];Other	0	0.000255754	0	0	0	0	0	0	0	0	0	0	0	0	0	0	0	0	0	0	0	0	0	0	0	0	0	0	0	0	0	0	0
k__Bacteria;p__Firmicutes;c__Clostridia;o__Clostridiales;f__[Mogibacteriaceae];g__	0.27907	0.419949	0.133092	0.321342	0.1648	0.276105	0.298432	0.108831	0.28483	0.272429	0.003367	0.060022	0.109677	0.060355	0.102348	0.06292	0.300498	0.181594	0.0832827	0.110436	0.000497265	0	0	0	0	0.000566251	0	0	0.00145914	0.00133988	0	0.000408998	0
k__Bacteria;p__Firmicutes;c__Clostridia;o__Clostridiales;f__[Mogibacteriaceae];g__Anaerovorax	0	0	0	0	0	0	0	0.000310945	0	0	0	0	0	0	0	0	0	0	0	0	0	0	0	0	0	0	0	0	0	0	0	0	0
k__Bacteria;p__Firmicutes;c__Erysipelotrichi;o__Erysipelotrichales;f__Erysipelotrichaceae;g__	0	0	0	0	0	0.000470367	0	0	0	0.000547046	0.000673401	0	0.000645161	0	0	0	0	0	0	0	0	0	0	0	0	0	0	0	0	0	0	0	0
k__Bacteria;p__Proteobacteria;c__Alphaproteobacteria;o__Caulobacterales;f__Caulobacteraceae;g__	0	0	0	0	0	0	0	0	0	0	0	0	0	0	0	0	0	0	0.000607903	0	0	0	0	0	0	0	0	0	0	0	0	0	0
k__Bacteria;p__Proteobacteria;c__Alphaproteobacteria;o__Caulobacterales;f__Caulobacteraceae;g__Mycoplana	0	0	0	0	0	0	0.000423908	0	0	0	0	0	0	0	0	0	0	0	0.000607903	0	0	0	0	0	0	0	0	0	0	0	0	0	0
k__Bacteria;p__Proteobacteria;c__Alphaproteobacteria;o__Rhizobiales;f__Brucellaceae;g__Ochrobactrum	0	0	0	0	0	0	0	0	0	0	0.000673401	0	0	0	0	0	0	0	0	0	0	0	0	0	0	0	0	0	0	0	0	0	0
k__Bacteria;p__Proteobacteria;c__Alphaproteobacteria;o__Rhodobacterales;f__Rhodobacteraceae;g__Rubellimicrobium	0	0	0	0	0	0	0	0	0	0	0	0	0	0	0	0	0	0	0	0	0	0	0.000387898	0	0	0	0	0	0	0	0	0	0
k__Bacteria;p__Proteobacteria;c__Alphaproteobacteria;o__Rhodospirillales;f__;g__	0	0	0	0.000486145	0	0	0	0	0	0	0	0	0	0	0	0	0	0	0	0	0	0	0	0	0	0	0	0	0	0	0	0	0
k__Bacteria;p__Proteobacteria;c__Alphaproteobacteria;o__Rhodospirillales;f__Acetobacteraceae;g__	0	0	0	0	0	0	0	0	0	0	0	0	0	0.000591716	0	0	0	0.000617665	0	0	0	0	0	0	0	0	0	0	0	0	0	0	0
k__Bacteria;p__Proteobacteria;c__Alphaproteobacteria;o__Rhodospirillales;f__Rhodospirillaceae;g__Skermanella	0	0	0	0	0	0	0.000423908	0	0	0	0	0	0	0	0	0	0	0	0	0	0	0	0	0	0	0	0	0	0	0	0	0	0
k__Bacteria;p__Proteobacteria;c__Alphaproteobacteria;o__Rickettsiales;f__mitochondria;Other	0	0	0	0	0	0	0	0.000310945	0	0	0	0	0	0	0	0	0	0	0	0	0	0	0	0	0	0	0	0	0	0	0	0	0
k__Bacteria;p__Proteobacteria;c__Alphaproteobacteria;o__Sphingomonadales;f__;g__	0	0	0	0	0	0	0	0	0	0	0	0	0	0	0	0	0	0	0	0	0	0	0	0	0.000483092	0	0	0	0	0	0	0	0
k__Bacteria;p__Proteobacteria;c__Alphaproteobacteria;o__Sphingomonadales;f__Sphingomonadaceae;g__Kaistobacter	0	0	0	0	0	0	0	0	0	0	0	0	0	0	0	0	0	0	0	0	0	0	0	0	0	0.000566251	0	0	0	0	0	0	0
k__Bacteria;p__Proteobacteria;c__Alphaproteobacteria;o__Sphingomonadales;f__Sphingomonadaceae;g__Sphingomonas	0	0	0	0	0	0	0	0	0	0	0.000673401	0	0	0	0	0.00122175	0	0	0	0	0	0	0	0	0	0	0	0	0	0	0	0	0
k__Bacteria;p__Proteobacteria;c__Betaproteobacteria;Other;Other;Other	0	0	0	0	0	0.000470367	0	0	0	0	0	0	0	0	0	0	0	0	0	0	0	0	0	0	0	0	0	0	0	0	0	0	0
k__Bacteria;p__Proteobacteria;c__Betaproteobacteria;o__Burkholderiales;f__Alcaligenaceae;g__Sutterella	0	0	0	0	0	0	0	0	0	0	0	0	0	0	0	0.000610874	0	0	0	0.00101317	0	0	0	0	0	0	0	0	0	0	0	0	0
k__Bacteria;p__Proteobacteria;c__Betaproteobacteria;o__Burkholderiales;f__Comamonadaceae;g__	0	0	0	0	0	0	0	0	0	0	0	0	0	0	0	0	0	0	0	0	0	0	0	0	0	0.000566251	0	0	0	0	0	0	0
k__Bacteria;p__Proteobacteria;c__Deltaproteobacteria;o__Desulfovibrionales;f__Desulfovibrionaceae;g__	0	0	0	0	0	0	0	0	0	0	0	0	0	0	0	0	0	0	0	0	0	0	0	0	0	0	0	0.000626566	0	0	0	0	0
k__Bacteria;p__Proteobacteria;c__Deltaproteobacteria;o__Desulfovibrionales;f__Desulfovibrionaceae;g__Bilophila	0	0	0	0	0	0	0	0	0	0	0.000673401	0	0	0	0	0	0	0	0.000607903	0	0	0	0.000387898	0	0	0	0	0.000626566	0	0	0	0	0
k__Bacteria;p__Proteobacteria;c__Deltaproteobacteria;o__Desulfovibrionales;f__Desulfovibrionaceae;g__Desulfovibrio	0	0.000255754	0	0.000486145	0	0	0	0.000310945	0	0	0	0	0	0	0	0	0.000497512	0.00123533	0	0	0	0	0	0	0.000966184	0	0	0	0.000486381	0	0.00049456	0	0.000396983
k__Bacteria;p__Proteobacteria;c__Epsilonproteobacteria;o__Campylobacterales;f__Helicobacteraceae;Other	0	0	0.000804182	0.000486145	0.000266667	0.000470367	0	0.000621891	0.000476304	0.000547046	0.000673401	0.0027533	0.00387097	0.000591716	0.000602047	0	0.00248756	0.00370599	0.00121581	0.00101317	0.000497265	0.000445038	0	0.000488043	0.000966184	0	0.000518135	0	0.000486381	0.000446628	0	0	0
k__Bacteria;p__Proteobacteria;c__Epsilonproteobacteria;o__Campylobacterales;f__Helicobacteraceae;g__	0.00055371	0.000255754	0	0.00097229	0.000266667	0.000470367	0.000847817	0	0.000238152	0.00164114	0.000673401	0	0	0.000591716	0	0	0.000497512	0	0.00303951	0	0.000497265	0	0.000775795	0	0	0.000566251	0	0.0018797	0	0	0	0.000408998	0
k__Bacteria;p__Proteobacteria;c__Epsilonproteobacteria;o__Campylobacterales;f__Helicobacteraceae;g__Flexispira	0	0	0.000402091	0.000486145	0.000266667	0	0	0	0	0	0.000673401	0.000550661	0	0.000591716	0	0	0	0	0	0.00101317	0	0	0	0	0	0	0.000518135	0	0	0	0.00049456	0	0
k__Bacteria;p__Proteobacteria;c__Epsilonproteobacteria;o__Campylobacterales;f__Helicobacteraceae;g__Helicobacter	0	0	0	0	0	0	0	0	0.000238152	0.000547046	0	0	0	0	0	0	0	0	0.00121581	0	0	0	0	0	0	0	0	0	0	0	0.00049456	0	0
k__Bacteria;p__Proteobacteria;c__Gammaproteobacteria;o__Enterobacteriales;f__Enterobacteriaceae;Other	0	0	0	0.000486145	0	0	0	0	0	0.000547046	0	0	0	0	0	0	0	0	0.00121581	0	0.000497265	0	0	0	0	0	0	0.000626566	0	0.000446628	0	0	0
k__Bacteria;p__Proteobacteria;c__Gammaproteobacteria;o__Enterobacteriales;f__Enterobacteriaceae;g__	0.00055371	0.00102302	0.00160836	0.000486145	0.000266667	0.000940734	0.00169563	0.000621891	0.000714456	0.00218818	0	0.000550661	0.00129032	0.00118343	0.000602047	0.000610874	0.000497512	0.001853	0.00425532	0	0	0	0.000775795	0	0	0	0.000518135	0.000626566	0.000486381	0.000893256	0.00049456	0.000408998	0.000396983
k__Bacteria;p__Proteobacteria;c__Gammaproteobacteria;o__Enterobacteriales;f__Enterobacteriaceae;g__Escherichia	0	0	0.000402091	0	0	0	0	0	0	0	0	0	0	0	0	0	0	0	0	0	0	0	0	0	0	0	0	0	0	0	0	0	0
k__Bacteria;p__Proteobacteria;c__Gammaproteobacteria;o__Enterobacteriales;f__Enterobacteriaceae;g__Proteus	0	0	0	0.000486145	0	0	0	0	0	0	0	0	0	0	0	0	0	0	0	0	0	0	0	0	0	0	0	0	0	0	0	0	0
k__Bacteria;p__Proteobacteria;c__Gammaproteobacteria;o__Enterobacteriales;f__Enterobacteriaceae;g__Salmonella	0	0	0	0	0.000533333	0.000470367	0	0	0	0	0	0	0	0	0	0	0	0	0	0	0	0	0	0	0	0	0	0	0	0	0	0	0
k__Bacteria;p__Proteobacteria;c__Gammaproteobacteria;o__Enterobacteriales;f__Enterobacteriaceae;g__Trabulsiella	0	0	0	0	0	0	0	0	0	0	0	0	0	0	0	0	0	0.000617665	0	0	0	0	0	0	0	0	0	0	0	0	0	0	0
k__Bacteria;p__Proteobacteria;c__Gammaproteobacteria;o__Legionellales;f__Coxiellaceae;g__Rickettsiella	0	0	0	0	0	0	0	0	0	0	0	0	0	0	0	0	0	0	0.000607903	0	0	0	0	0	0	0	0	0	0	0	0	0	0
k__Bacteria;p__Proteobacteria;c__Gammaproteobacteria;o__Oceanospirillales;f__Halomonadaceae;g__Halomonas	0.00055371	0	0	0.00097229	0	0	0	0	0	0	0	0	0	0	0	0	0	0	0	0	0	0	0	0	0	0	0	0	0	0	0	0	0
k__Bacteria;p__Proteobacteria;c__Gammaproteobacteria;o__Pasteurellales;f__Pasteurellaceae;g__Aggregatibacter	0	0	0	0	0	0	0	0	0	0	0	0	0	0	0	0	0	0	0	0	0	0	0.000387898	0	0	0	0	0	0	0	0	0	0
k__Bacteria;p__Proteobacteria;c__Gammaproteobacteria;o__Pseudomonadales;f__Moraxellaceae;g__Alkanindiges	0	0	0	0	0	0	0	0	0	0	0.0013468	0	0	0	0	0	0	0	0	0	0	0	0	0	0	0	0	0	0	0	0	0	0
k__Bacteria;p__Proteobacteria;c__Gammaproteobacteria;o__Pseudomonadales;f__Pseudomonadaceae;Other	0	0	0	0	0	0	0	0	0	0	0.000673401	0	0	0	0	0.00122175	0	0.000617665	0	0	0	0	0	0	0	0	0	0.000626566	0	0.000446628	0	0.000817996	0.000793966
k__Bacteria;p__Proteobacteria;c__Gammaproteobacteria;o__Pseudomonadales;f__Pseudomonadaceae;g__	0	0	0	0	0	0	0	0	0	0	0	0	0.000645161	0	0	0	0	0	0	0	0	0	0	0	0	0	0	0	0	0	0	0	0
k__Bacteria;p__Proteobacteria;c__Gammaproteobacteria;o__Pseudomonadales;f__Pseudomonadaceae;g__Pseudomonas	0	0.000255754	0	0.000486145	0	0	0	0	0	0	0	0.000550661	0	0.000591716	0.000602047	0	0.000497512	0.000617665	0	0.00101317	0	0	0.00116369	0.00195217	0.00193237	0.000566251	0	0.000626566	0	0.000446628	0.00148368	0	0.000396983
k__Bacteria;p__Proteobacteria;c__Gammaproteobacteria;o__Xanthomonadales;f__Xanthomonadaceae;g__	0	0	0	0	0	0	0	0	0	0	0	0	0	0	0	0	0	0	0	0	0	0	0	0	0.000483092	0	0	0	0.00145914	0.000446628	0.00049456	0	0.000396983
k__Bacteria;p__Proteobacteria;c__Gammaproteobacteria;o__Xanthomonadales;f__Xanthomonadaceae;g__Lysobacter	0	0	0	0	0	0	0	0	0.000238152	0	0	0	0	0	0	0	0	0	0	0	0	0	0	0	0	0	0	0	0	0	0	0	0
k__Bacteria;p__Tenericutes;c__Mollicutes;o__Anaeroplasmatales;f__Anaeroplasmataceae;g__Anaeroplasma	0	0	0	0	0	0	0	0	0	0	0	0	0	0	0.000602047	0	0	0	0	0	0	0	0	0	0	0	0	0	0	0.000446628	0	0	0
k__Bacteria;p__Verrucomicrobia;c__Verrucomicrobiae;o__Verrucomicrobiales;f__Verrucomicrobiaceae;g__Akkermansia	0.00276855	0.000511509	0.000402091	0.00388916	0	0.00188147	0.000847817	0.00155473	0	0.00382932	0.00875421	0.00110132	0.00258065	0.000591716	0.000602047	0.00305437	0.000497512	0.00123533	0.00243161	0.00202634	0.000497265	0.00178015	0.00193949	0.00195217	0.00193237	0.00509626	0.00103627	0.0018797	0.00389105	0.00133988	0.00098912	0.00286299	0.00277888
k__Bacteria;p__[Thermi];c__Deinococci;o__Thermales;f__Thermaceae;g__Meiothermus	0.00110742	0.000511509	0.00281464	0.00534759	0.00186667	0.0028222	0.0050869	0.000310945	0.00285782	0.000547046	0	0	0	0.00118343	0	0.000610874	0	0.000617665	0.000607903	0	0.000497265	0	0	0	0	0	0	0	0	0	0	0	0

## Sheet: Sheet 2
TABLE S3, sheet 2
Mouse number	Treatment	Sample	G-CSF	GM-CSF	IFN-gamma	IL-1-alpha	IL-1-beta	Treatment	IL-2	IL-4	IL-5	IL-6	IL-7	Treatment	IL-9	IL-10	IL-12 (p40)	IL-12 (p70)	IL-13	Treatment	IL-15	IL-17	IP-10	KC	MCP-1	Treatment	MIP-1-alpha	M1P-1-beta	MIP-2	RANTES	TNF-alpha
1	spretus	1	811.166	6	1.2	68.5268	5.82794	spretus	6.25065	1.2	22.7573	4.18331	1.2	spretus	622.397	5.69925	48.4413	1.2	797.262	spretus	6	1.2	177.118	83.1529	45.1803	spretus	16094.5	63.2566	32	7.1846	2.99406
2	spretus	2	5013.28	13.1838	1.2	49.5259	9.86827	spretus	3.86092	1.2	29.6704	210.472	40.2833	spretus	93.3442	14.5873	14.2971	9.1312	750.201	spretus	74.4702	1.47866	332.028	1244.71	265.725	spretus	55.3854	77.612	32	18.457	7.26326
3	spretus	3	819.629	6.03074	1.2	11.7296	9.86827	spretus	6.25065	1.2	6.98558	7.87908	1.2	spretus	6	5.69925	1.2	1.2	1022.15	spretus	19.3273	2.11479	19.8741	83.1529	45.1803	spretus	50.6342	58.6913	94.586	28.9169	4.51093
4	spretus	4	5004.31	18.6622	1.2	33.5553	5.82794	spretus	1.25222	1.2	11.1028	72.766	1.2	spretus	84.081	10.1388	14.2971	3.98334	750.201	spretus	6	3.15854	224.925	383.862	137.091	spretus	63.8252	65.4492	32	17.437	4.51093
6	spretus	5	1402.86	18.6622	1.2	11.7296	1.336	spretus	1.25222	1.2	128.051	7.13676	1.2	spretus	49.4222	10.1388	15.5509	6.60634	1108.18	spretus	6	1.69176	112.858	141.26	30	spretus	71.2626	79.5023	32	11.8712	2.17194
7	spretus	6	348.458	6	1.2	45.6111	1.336	spretus	2.59896	1.2	32.8081	7.13676	0.36303	spretus	64.7909	8.65771	9.97158	1.2	934.05	spretus	53.1415	1.2	124.121	47.4567	30	spretus	63.8252	53.8442	94.586	37.2201	3.7692
8	spretus	7	628.589	6	1.2	41.6485	1.2	spretus	1.25222	1.2	27.5613	4.55083	1.2	spretus	111.281	2.74797	1.2	1.2	388.93	spretus	6	1.2	122.914	38.7636	30	spretus	45.3818	42.9952	32	6.41256	2.17194
9	spretus	8	680.763	31.6481	1.2	33.5553	9.86827	spretus	1.25222	1.2	48.6278	4.55083	1.2	spretus	565.333	1.27721	17.4443	1.2	934.05	spretus	6	1.2	76.3271	13.6523	30	spretus	50.6342	51.2945	32	6	1.27313
16	pahari	9	1506.08	6.03074	1.2	29.4074	5.82794	pahari	3.86092	1.2	13.9531	1.9929	0.36303	pahari	6	7.1778	8.15357	3.98334	820.497	pahari	126.251	1.2	124.255	247.645	31.8692	pahari	55.3854	56.3067	32	19.4538	4.51093
17	pahari	10	511.845	13.1838	2.34339	33.5553	1.336	pahari	2.59896	1.2	19.5016	10.8601	30.586	pahari	59.7707	7.1778	15.5509	1.2	1150.51	pahari	19.3273	2.11479	74.4437	102.18	30	pahari	81.1386	58.6913	32	24.1545	2.99406
18	pahari	11	1179.19	18.6622	1.2	83.1979	1.336	pahari	6.25065	1.2	27.5613	65.4236	4.02556	pahari	115.66	8.65771	31.6944	3.98334	934.05	pahari	25.2526	1.04842	71.0795	206.71	30	pahari	150.245	58.6913	30	6	4.51093
19	pahari	12	864.87	13.1838	7.56919	75.9121	5.82794	pahari	2.59896	1.2	30.7197	6.39584	0.814378	pahari	44.0625	1.2	2.33707	3.98334	889.123	pahari	6	1.2	137.384	90.2165	30	pahari	95.3321	65.4492	94.586	14.2081	2.17194
20	pahari	13	617.488	18.6622	10.6309	25.1755	3.67634	pahari	1.25222	1.2	14.5162	4.18331	2.183	pahari	32.8498	4.22243	14.2971	3.98334	653.399	pahari	74.4702	1.2	164.016	51.7811	30	pahari	45.3818	45.886	32	18.9582	2.17194
21	pahari	14	1639.42	18.6622	8.59403	25.1755	1.336	pahari	3.86092	1.2	17.3028	33.5533	0.36303	pahari	20.6598	8.65771	16.8115	1.2	1065.41	pahari	19.3273	1.26429	183.801	348.993	45.1803	pahari	55.3854	81.3598	32	23.2471	3.38646
22	pahari	15	3693.35	6	1.2	31.4909	1.336	pahari	1.25222	1.2	52.1272	33.5533	1.2	pahari	20.6598	5.69925	14.9231	3.98334	329.978	pahari	6.45715	1.2	145.819	133.618	51.2028	pahari	32.3795	65.4492	32	14.2081	2.99406
23	pahari	16	1932.95	18.6622	4.46012	53.3978	1.336	pahari	2.59896	2.54323	31.243	19.8823	1.2	pahari	137.028	5.69925	2.33707	1.2	978.378	pahari	6	1.2	186.072	186.136	45.1803	pahari	173.354	56.3067	94.586	45.1699	3.38646
26	pahari	17	903.179	18.6622	1.2	25.1755	1.336	pahari	5.07324	1.2	36.4335	4.91889	2.183	pahari	6	11.6208	10.5828	3.98334	1150.51	pahari	42.2192	1.47866	254.531	64.6802	62.4069	pahari	63.8252	63.2566	94.586	26.796	4.51093
27	pahari	18	907.443	13.1838	1.2	70.3832	1.336	pahari	5.07324	1.2	314.019	17.2411	0.36303	pahari	20.6598	10.1388	8.15357	6.60634	1150.51	pahari	36.6607	1.2	194.355	144.728	51.2028	pahari	109.952	79.5023	94.586	25.0478	5.22695
28	pahari	19	1134.92	13.1838	1.2	25.1755	1.336	pahari	1.25222	1.2	18.4053	6.76612	1.2	pahari	6.30251	4.22243	6.95635	1.2	200.322	pahari	6	1.2	168.964	58.9599	30	pahari	5.42842	56.3067	32	6	3.7692
29	pahari	20	593.933	6.03074	1.2	20.8411	1.336	pahari	1.25222	1.2	39.0022	0.556913	22.4183	pahari	6	4.22243	8.15357	1.2	797.262	pahari	6	1.2	197.026	64.6802	77.7272	pahari	32.3795	36.7223	30	15.3162	1.27313
30	pahari	21	600.856	13.1838	1.2	29.4074	1.336	pahari	2.59896	1.2	24.9031	5.65649	0.36303	pahari	20.6598	5.69925	3.45867	1.2	934.05	pahari	6.45715	1.2	158.665	16.6614	30	pahari	39.4268	73.7245	32	6	2.99406
31	domesticus	22	1131.3	6	1.2	29.4074	1.2	domesticus	1.25222	1.2	13.9531	20.6382	1.2	domesticus	120.001	4.22243	2.33707	1.2	603.438	domesticus	6	1.2	131.892	111.294	30	domesticus	77.9872	45.886	32	7.92244	2.17194
32	domesticus	23	11057.5	18.6622	1.2	1.2	1.336	domesticus	1.2	1.2	23.8325	215.6	1.2	domesticus	6	7.9176	1.2	1.2	866.42	domesticus	146.634	1.2	149.834	101.477	70.252	domesticus	6	63.2566	32	21.3858	0.769855
33	domesticus	24	826.686	13.1838	1.2	25.1755	1.336	domesticus	1.2	1.2	20.5922	9.36743	1.2	domesticus	6.30251	5.69925	5.77297	1.2	25.8358	domesticus	6	1.69176	150.236	95.8529	30	domesticus	6	56.3067	30	11.8712	2.99406
34	domesticus	25	8526.36	13.1838	1.2	45.6111	1.336	domesticus	3.86092	1.2	14.5162	104.595	1.2	domesticus	120.001	7.1778	24.4983	3.98334	702.279	domesticus	6.45715	1.47866	167.225	285.63	109.224	domesticus	95.3321	71.7227	32	34.1563	5.22695
36	domesticus	26	1341.61	6	1.2	6.80028	28.0037	domesticus	1.25222	5.13616	24.3684	26.7017	0.36303	domesticus	32.8498	1.2	5.77297	16.3723	267.608	domesticus	6	2.42976	267.991	139.177	72.7812	domesticus	45.3818	31.4319	32	33.3728	5.22695
37	domesticus	27	2093.55	13.1838	6.19463	41.6485	1.336	domesticus	1.2	1.2	24.3684	40.4305	0.36303	domesticus	44.0625	8.65771	10.5828	57.9601	200.322	domesticus	6.45715	1.2	170.167	144.728	30	domesticus	45.3818	6	32	16.3911	3.7692
41	domesticus	28	687.737	6	1.2	11.7296	1.2	domesticus	1.2	1.2	158.408	40.4305	12.4416	domesticus	6	5.69925	2.33707	1.2	329.978	domesticus	84.9619	1.2	224.391	240.841	30	domesticus	45.3818	58.6913	32	18.457	3.7692
42	domesticus	29	897.495	6.03074	1.62405	217.079	1.336	domesticus	3.86092	1.2	48.377	14.6073	1.2	domesticus	120.001	5.69925	6.95635	1.2	934.05	domesticus	6	1.2	186.206	104.987	30	domesticus	55.3854	42.9952	94.586	28.498	2.99406
43	domesticus	30	615.408	6	1.2	152.285	1.336	domesticus	2.59896	1.2	31.7655	10.1133	1.2	domesticus	20.6598	1.27721	6.95635	1.2	1893.43	domesticus	6	1.2	216.652	116.889	30	domesticus	89.9266	20.6286	32	27.6525	1.27313
44	domesticus	31	486.43	6.03074	1.2	75.9121	5.82794	domesticus	2.59896	1.2	17.8549	5.65649	25474.9	domesticus	6	3.48485	4.60589	3.98334	1611.59	domesticus	112037	1.2	146.89	98.6666	30	domesticus	32.3795	58.6913	32	18.457	2.17194
51	Germ-free	32	266.252	6	1.98492	41.6485	1.2	Germ-free	1.2	1.2	13.3878	4.91889	1.2	Germ-free	6.30251	4.22243	10.5828	1.2	603.438	Germ-free	6	1.2	104.004	54.6567	30	Germ-free	45.3818	51.2945	160	25.0478	2.17194
53	Germ-free	33	271.004	6	1.2	20.8411	1.336	Germ-free	1.2	1.2	6.98558	4.91889	1.2	Germ-free	111.281	6.43833	4.60589	1.2	702.279	Germ-free	6	1.2	152.912	56.0924	30	Germ-free	63.8252	6.36873	94.586	24.1545	2.99406
54	Germ-free	34	317.864	6.03074	8.59403	37.6324	1.2	Germ-free	6.25065	1.2	12.8202	1.9929	1.2	Germ-free	437.298	8.65771	18.7144	3.98334	702.279	Germ-free	19.3273	1.2	201.433	85.2741	30	Germ-free	159.892	49.9836	131.131	6	1.2
56	Germ-free	35	435.059	6.03074	1.62405	16.3755	1.2	Germ-free	1.2	1.2	17.0262	4.18331	1.2	Germ-free	59.7707	2.74797	1.252	1.2	750.201	Germ-free	6.45715	1.2	208.109	114.792	30	Germ-free	77.9872	56.3067	30	9.31703	1.2
58	Germ-free	36	309.031	6	1.2	45.6111	1.336	Germ-free	1.2	1.50042	10.5248	5.65649	1.2	Germ-free	145.36	5.69925	2.33707	1.2	653.399	Germ-free	6	1.2	104.809	53.2196	30	Germ-free	89.9266	6.36873	32	32.9782	1.27313
63	Germ-free	37	329.417	6	1.2	29.4074	1.336	Germ-free	1.25222	1.2	33.5881	5.65649	1.2	Germ-free	44.0625	2.74797	15.5509	1.2	653.399	Germ-free	6	1.2	150.637	44.566	30	Germ-free	45.3818	6	94.586	15.3162	1.27313
65	Germ-free	38	349.138	6.03074	2.34339	47.5741	1.336	Germ-free	2.59896	1.2	26.2354	1.271	1.2	Germ-free	450.135	4.22243	8.15357	1.2	843.547	Germ-free	6	1.2	142.472	119.683	30	Germ-free	161.444	56.3067	32	23.2471	1.2
66	Germ-free	39	266.252	6	1.2	108.057	1.2	Germ-free	1.2	1.2	11.6779	1.2	1.2	Germ-free	49.4222	2.74797	5.77297	1.2	797.262	Germ-free	6	1.2	165.086	54.6567	30	Germ-free	63.8252	6	32	20.4294	2.17194
68	Germ-free	40	561.447	13.1838	4.46012	25.1755	1.336	Germ-free	2.59896	1.2	12.8202	1.9929	1.2	Germ-free	93.3442	5.69925	16.8115	1.2	889.123	Germ-free	6	1.2	99.1716	78.9044	30	Germ-free	71.2626	58.6913	32	25.9281	2.17194
